# Supplementary material for: aCGH Analysis Reveals Novel Mutations Associated with Congenital Diaphragmatic Hernia Plus (CDH+)
Source: J Clin Med. 2023 Sep 22;12(19):6111. doi: 10.3390/jcm12196111 (PMC10573849; doi:10.3390/jcm12196111)
Supplement: Supplementary file 1 [file jcm-12-06111-s001.zip]

Archive with 1 entries (1 files):
- jcm-2620792-supplementary.pdf
